# Supplementary material for: Characterization of Macrophage and Cytokine Interactions with Biomaterials Used in Negative-Pressure Wound Therapy
Source: Bioengineering (Basel). 2021 Dec 22;9(1):2. doi: 10.3390/bioengineering9010002 (PMC8773312; doi:10.3390/bioengineering9010002)
Supplement: Supplementary file 1 [file bioengineering-09-00002-s001.zip]

Archive with 1 entries (1 files):
- bioengineering-1507572-supplementary.pdf
